# Supplementary material for: Assessing Cognitive Abilities Using the WAIS-IV: An Item Response Theory Approach
Source: Int J Environ Res Public Health. 2021 Jun 25;18(13):6835. doi: 10.3390/ijerph18136835 (PMC8297006; doi:10.3390/ijerph18136835)
Supplement: Supplementary file 1 [file ijerph-18-06835-s001.zip]

Archive with 1 entries (1 files):
- ijerph-1234778-supplementary.pdf
